# Supplementary material for: Reflections Based on Pollution Changes Brought by COVID-19 Lockdown in Shanghai
Source: Int J Environ Res Public Health. 2021 Oct 10;18(20):10613. doi: 10.3390/ijerph182010613 (PMC8536036; doi:10.3390/ijerph182010613)
Supplement: Supplementary file 1 [file ijerph-18-10613-s001.zip]

Archive with 1 entries (1 files):
- ijerph-1352860-supplementary.pdf
